# Supplementary material for: Monitoring of Antibiotic Resistance Patterns Within Al-Karak Governmental Hospital, Jordan, in 2022
Source: Antibiotics (Basel). 2024 Dec 4;13(12):1172. doi: 10.3390/antibiotics13121172 (PMC11672563; doi:10.3390/antibiotics13121172)
Supplement: Supplementary file 1 [file antibiotics-13-01172-s001.zip]

Archive with 1 entries (1 files):
- antibiotics-3296523-supplementary.pdf
